# Supplementary material for: A Newly Established Cuproptosis-Related Gene Signature for Predicting Prognosis and Immune Infiltration in Uveal Melanoma
Source: Int J Mol Sci. 2023 Jul 12;24(14):11358. doi: 10.3390/ijms241411358 (PMC10379443; doi:10.3390/ijms241411358)
Supplement: Supplementary file 1 [file ijms-24-11358-s001.zip]

Archive with 1 entries (1 files):
- ijms-2465550-supplementary.pdf
